# Supplementary material for: Harsh environmental conditions promote cooperative behavior in an epiphytic fern
Source: Plant Signal Behav. 2024 Mar 30;19(1):2335453. doi: 10.1080/15592324.2024.2335453 (PMC10984116; doi:10.1080/15592324.2024.2335453)
Supplement: ESM.xlsx [file KPSB_A_2335453_SM3761.xlsx]

## Sheet: Sheet1
habitat	rep	strap	ind	vol
Terrestrial	4	25	5	107136
Terrestrial	19	133	32	732330
Terrestrial	3	48	17	218400
Terrestrial	2	39	9	131670
Terrestrial	6	33	10	36075
Terrestrial	2	20	5	48510
Terrestrial	3	75	18	86625
Terrestrial	1	29	10	109980
Terrestrial	6	90	26	442816
Terrestrial	4	32	9	168720
Terrestrial	3	27	5	80640
Terrestrial	2	10	3	270180
Terrestrial	10	72	16	145800
Terrestrial	3	50	13	161200
Terrestrial	3	20	7	25984
Terrestrial	1	12	3	15162
Terrestrial	1	20	5	26649
Terrestrial	1	28	6	61200
Terrestrial	43	234	45	2317825
Terrestrial	8	73	17	2400
Terrestrial	1	13	2	19800
Terrestrial	0	4	1	4928
Terrestrial	2	35	6	104000
Terrestrial	4	90	26	722000
Terrestrial	4	35	7	201536
Terrestrial	0	15	4	211200
Terrestrial	0	16	6	161568
Terrestrial	0	35	9	279500
Terrestrial	9	56	15	91520
Terrestrial	2	20	3	17955
Terrestrial	2	19	5	13464
Terrestrial	5	36	3	32400
Terrestrial	2	15	5	27405
Terrestrial	2	18	5	20832
Terrestrial	0	6	1	3040
Terrestrial	1	12	3	8721
Terrestrial	0	7	1	23125
Terrestrial	10	54	27	441560
Terrestrial	2	12	2	12834
Terrestrial	0	20	6	29406
Terrestrial	20	106	21	810900
Terrestrial	1	48	11	421800
Terrestrial	2	43	23	217280
Terrestrial	4	28	6	373256
Terrestrial	3	26	6	86724
Terrestrial	15	65	18	517500
Terrestrial	0	24	6	29799
Terrestrial	0	15	6	210444
Terrestrial	25	85	30	432135
Terrestrial	6	61	12	101520
Terrestrial	2	23	5	50700
Terrestrial	0	12	3	13702
Epiphytic	3	44	16	26100
Epiphytic	29	217	35	336700
Epiphytic	10	78	16	70760
Epiphytic	70	235	66	680000
Epiphytic	9	78	16	276086
Epiphytic	22	84	15	143820
Epiphytic	13	49	7	99981
Epiphytic	7	59	8	103500
Epiphytic	1	13	5	13020
Epiphytic	3	21	5	124740
Epiphytic	4	63	14	99000
Epiphytic	17	66	10	134400
Epiphytic	14	119	28	147744
Epiphytic	7	80	23	123840
Epiphytic	1	14	9	84588
Epiphytic	11	58	8	155584
Epiphytic	34	68	35	298900
Epiphytic	2	20	4	20608
Epiphytic	18	85	10	192720
Epiphytic	0	7	1	600
Epiphytic	8	78	15	24960
Epiphytic	34	141	25	281160
Epiphytic	2	74	19	71050
Epiphytic	16	131	32	254100
Epiphytic	45	209	53	236592
Epiphytic	19	55	33	322048
Epiphytic	1	22	6	25688
Epiphytic	12	93	15	44400
Epiphytic	6	102	15	199500
Epiphytic	78	176	56	324720
Epiphytic	8	30	4	19360
Epiphytic	5	63	15	109512
Epiphytic	18	99	17	135240
Epiphytic	3	15	2	2898
Epiphytic	37	108	27	542633
Epiphytic	1	40	12	40204
Epiphytic	2	31	7	47806
Epiphytic	11	66	11	70380
Epiphytic	2	51	18	67830
Epiphytic	1	40	11	31080
Epiphytic	17	104	20	220110
Epiphytic	0	24	7	7695
Epiphytic	16	59	17	112840
Epiphytic	0	4	1	585
Epiphytic	10	60	17	143640
Epiphytic	0	5	1	272
Epiphytic	25	135	30	430336
Epiphytic	26	181	36	251008
Epiphytic	1	11	7	18560
Epiphytic	7	33	9	97997
Epiphytic	7	32	14	22540
Epiphytic	62	290	90	728406
Epiphytic	4	37	11	19458
